# Supplementary material for: Ceratobasidium sp. is associated with cassava witches’ broom disease, a re-emerging threat to cassava cultivation in Southeast Asia
Source: Sci Rep. 2023 Dec 15;13:22500. doi: 10.1038/s41598-023-49735-5 (PMC10728180; doi:10.1038/s41598-023-49735-5)
Supplement: Supplementary file 1 — Supplementary Table 1. [file 41598_2023_49735_MOESM1_ESM.xlsx]

## Sheet: Sheet1
Supplementary Table 1. Metadata associated with ITS sequences reported used in phylogenetic analysis.
No.	GenBank	Taxonomic assignation	Location	Host	Collection date	Isolation source
1	KU255726	Ceratobasidium theobromae	Indonesia Pinrang, South Sulawesi	Theobroma cacao	2014-04-20	infected leaf
3	KU319572	Ceratobasidium theobromae	Indonesia Pinrang, South Sulawesi	Theobroma cacao	2014-04-22	infected leaf
4	KU255724	Ceratobasidium theobromae	Indonesia Pinrang, South Sulawesi	Theobroma cacao	NA	petiole
5	KM523668	Ceratobasidium theobromae	Indonesia (Sulawesi)	Theobroma cacao	2014-05-15	mycelium
6	KU319573	Ceratobasidium theobromae	Indonesia Pinrang, South Sulawesi 7	Theobroma cacao	2014-04-22	leaf
7	KY075643	Ceratobasidium theobromae	China	Lonicera japonica	2017-XX-XX	NA
8	KP119764	Ceratobasidium theobromae	China Fengqiu	Lonicera japonica	2014-XX-XX	NA
9	KP119766	Ceratobasidium theobromae	China Songxian	Lonicera japonica	2015-XX-XX	NA
10	KP119765	Ceratobasidium theobromae	China Yuanyang	Lonicera japonica	2015-XX-XX	NA
11	KU310940	Ceratobasidium theobromae	India: Monipali, Kerala	Theobroma cacao	2013-01-23	petiole
12	KU310941	Ceratobasidium theobromae	India: Vempley, Kerala	Theobroma cacao	2013-01-23	petiole
13	AB196647	Ceratobasidium sp.	Japan	Arachis hypogaea	2010-XX-XX	mycelium
14	AB196653	Ceratobasidium sp. AG-L	Japan	Soil	2010-XX-XX	mycelium
15	AB122145	Ceratobasidium sp. AG-k	Japan	Allium cepa	2010-XX-XX	mycelium
16	AB196659	Ceratobasidium sp. AG-T	Japan	Rosa odorata	1999-XX-XX	NA
18	AB286940	Ceratobasidium sp. AG-P	Japan	NA	NA	NA
19	AB000003	Rhizoctonia solani	Japan	Soil	NA	NA
20	AB290017	Ceratobasidium sp. AG-E	Japan	NA	2008-XX-XX	NA
21	AF153800	Rhizoctonia solani	Australia: Western	Soil	2006-XX-XX	NA
22	AF354108	Thanatephorus cucumeris	Xalapa, Veracruz	Potato	2008-XX-XX	mycelia
23	AB000004	Rhizoctonia solan	U.S.A.	Tobacco	2009-XX-XX	NA
24	AF153804	Rhizoctonia solani	Sydney, Australia	Pterostylis acuminata	NA	NA
25	AJ427407	Ceratobasidium sp. AGR	USA:Georgia	Cucumis sp.	2003-XX-XX	mycelia
26	AB000019	Rhizoctonia solani	Japan	NA	2009-XX-XX	NA
27	AY154313	Thanatephorus cucumeris	Brazil	NA	2009-XX-XX	NA
28	AB286930	Ceratobasidium sp. AG-Ba	Japan	Rice	NA	NA
30	AF354095	Ceratobasidium sp. AGQ	Japon: Chiba	Cynodon_Soil	NA	mycelia
31	AB198702	Ceratobasidium sp. AG-D	Japan	Zoysia japonica	NA	mycelia
32	AB196649	Ceratobasidium sp. AG-H	Japon:Tochigi	Soil	NA	mycelia
33	AB196650	Ceratobasidium sp. AG-I	Japon:Tokyo	Artemisia sp.	NA	mycelia
34	AB290021	Ceratobasidium sp. AG-C	Japon:Hokkaido	Sugar beet	NA	mycelia
35	OR145521	Ceratobasidium sp.	Cambodia	Manihot esculenta	2013-XX-XX	petiole
36	OR145522	Ceratobasidium sp.	Vietnam	Manihot esculenta	2020-XX-XX	petiole
37	OR145523	Ceratobasidium sp.	Lao PDR	Manihot esculenta	2022-XX-XX	petiole
