# Supplementary material for: Ceratobasidium sp. is associated with cassava witches’ broom disease, a re-emerging threat to cassava cultivation in Southeast Asia
Source: Sci Rep. 2023 Dec 15;13:22500. doi: 10.1038/s41598-023-49735-5 (PMC10728180; doi:10.1038/s41598-023-49735-5)
Supplement: Supplementary file 2 — Supplementary Table 2. [file 41598_2023_49735_MOESM2_ESM.xlsx]

## Sheet: Sheet 1
Supplementary Table 2. CWBD incidence in Southeast Asia during field surveys performed in 2020 and 2022. Incidence values per field were calculated using a finite population sampling model, where sixty observations per field give a 95% probability of detecting an incidence of 5% or more. 'Lower' and 'upper' refer to the lmiits of the confidence interval and 'neg' indicates those instances where t…
field	iso3	location_level_2	year	total_samples	positive	incidence	lower	upper
F200	VNM	Gia Lai	2020	60	1	1.67	neg	4.96
F01	VNM	Ha Noi	2020	180	0	0	0	< 5.00
F04	VNM	Lang Son	2020	60	0	0	0	< 5.00
F05	VNM	Lang Son	2020	60	0	0	0	< 5.00
F06	VNM	Lang Son	2020	60	0	0	0	< 5.00
F07	VNM	Lang Son	2020	60	0	0	0	< 5.00
F08	VNM	Bac Giang	2020	60	0	0	0	< 5.00
F09	VNM	Bac Giang	2020	60	0	0	0	< 5.00
F10	VNM	Bac Giang	2020	60	0	0	0	< 5.00
F11	VNM	Bac Giang	2020	60	0	0	0	< 5.00
F12	VNM	Bac Giang	2020	60	0	0	0	< 5.00
F13	VNM	Hoa Binh	2020	60	0	0	0	< 5.00
F14	VNM	Hoa Binh	2020	60	0	0	0	< 5.00
F15	VNM	Hoa Binh	2020	60	0	0	0	< 5.00
F16	VNM	Thai Nguyen	2020	60	0	0	0	< 5.00
F17	VNM	Thai Nguyen	2020	60	0	0	0	< 5.00
F18	VNM	Thai Nguyen	2020	60	0	0	0	< 5.00
F19	VNM	Thai Nguyen	2020	60	0	0	0	< 5.00
F20	VNM	Tuyen Quang	2020	60	0	0	0	< 5.00
F21	VNM	Tuyen Quang	2020	60	0	0	0	< 5.00
F22	VNM	Tuyen Quang	2020	60	0	0	0	< 5.00
F23	VNM	Tuyen Quang	2020	60	0	0	0	< 5.00
F24	VNM	Phu Tho	2020	60	0	0	0	< 5.00
F25	VNM	Phu Tho	2020	60	0	0	0	< 5.00
F26	VNM	Phu Tho	2020	60	0	0	0	< 5.00
F27	VNM	Phu Tho	2020	60	0	0	0	< 5.00
F28	VNM	Phu Tho	2020	60	0	0	0	< 5.00
F29	VNM	Son La	2020	60	0	0	0	< 5.00
F50	VNM	Dien Bien	2020	60	0	0	0	< 5.00
F51	VNM	Dien Bien	2020	60	0	0	0	< 5.00
F52	VNM	Dien Bien	2020	60	0	0	0	< 5.00
F53	VNM	Yen Bai	2020	60	0	0	0	< 5.00
F54	VNM	Yen Bai	2020	60	0	0	0	< 5.00
F55	VNM	Yen Bai	2020	60	0	0	0	< 5.00
F56	VNM	Yen Bai	2020	60	0	0	0	< 5.00
F57	VNM	Yen Bai	2020	60	0	0	0	< 5.00
F58	VNM	Yen Bai	2020	60	0	0	0	< 5.00
F59	VNM	Yen Bai	2020	60	0	0	0	< 5.00
F60	VNM	Yen Bai	2020	60	0	0	0	< 5.00
F61	VNM	Yen Bai	2020	60	0	0	0	< 5.00
F62	VNM	Yen Bai	2020	60	0	0	0	< 5.00
F63	VNM	Yen Bai	2020	60	0	0	0	< 5.00
F64	VNM	Yen Bai	2020	60	0	0	0	< 5.00
F65	VNM	Lai Chau	2020	60	0	0	0	< 5.00
F66	VNM	Lai Chau	2020	60	0	0	0	< 5.00
F67	VNM	Lai Chau	2020	60	0	0	0	< 5.00
F68	VNM	Lai Chau	2020	60	0	0	0	< 5.00
F90	VNM	Kon Tum	2020	60	0	0	0	< 5.00
F91	VNM	Kon Tum	2020	59	0	0	0	< 5.00
F92	VNM	Kon Tum	2020	60	0	0	0	< 5.00
F93	VNM	Quang Ngai	2020	60	0	0	0	< 5.00
F94	VNM	Quang Ngai	2020	60	0	0	0	< 5.00
F95	VNM	Quang Ngai	2020	60	0	0	0	< 5.00
F96	VNM	Quang Ngai	2020	60	0	0	0	< 5.00
F97	VNM	Quang Ngai	2020	60	0	0	0	< 5.00
F98	VNM	Quang Ngai	2020	60	0	0	0	< 5.00
F99	VNM	Quang Ngai	2020	58	0	0	0	< 5.00
F100	VNM	Quang Ngai	2020	60	0	0	0	< 5.00
F101	VNM	Quang Ngai	2020	60	0	0	0	< 5.00
F102	VNM	Quang Ngai	2020	60	0	0	0	< 5.00
F103	VNM	Quang Ngai	2020	60	0	0	0	< 5.00
F104	VNM	Quang Ngai	2020	60	0	0	0	< 5.00
F40	VNM	Son La	2020	60	0	0	0	< 5.00
F41	VNM	Son La	2020	60	0	0	0	< 5.00
F42	VNM	Son La	2020	60	0	0	0	< 5.00
F43	VNM	Son La	2020	60	0	0	0	< 5.00
F44	VNM	Lao Cai	2020	60	0	0	0	< 5.00
F45	VNM	Lao Cai	2020	60	0	0	0	< 5.00
F46	VNM	Lao Cai	2020	60	0	0	0	< 5.00
F47	VNM	Lao Cai	2020	60	0	0	0	< 5.00
F48	VNM	Son La	2020	60	0	0	0	< 5.00
F49	VNM	Dien Bien	2020	60	0	0	0	< 5.00
F105	VNM	Dak Lak	2020	60	0	0	0	< 5.00
F106	VNM	Dak Lak	2020	60	0	0	0	< 5.00
F107	VNM	Dak Lak	2020	60	0	0	0	< 5.00
F108	VNM	Dak Lak	2020	60	0	0	0	< 5.00
F109	VNM	Dak Lak	2020	60	0	0	0	< 5.00
F110	VNM	Dak Lak	2020	60	0	0	0	< 5.00
F121	VNM	Binh Phuoc	2020	60	0	0	0	< 5.00
F122	VNM	Binh Phuoc	2020	60	0	0	0	< 5.00
F123	VNM	Binh Phuoc	2020	60	0	0	0	< 5.00
F124	VNM	Binh Phuoc	2020	60	0	0	0	< 5.00
F125	VNM	Binh Phuoc	2020	57	0	0	0	< 5.00
F126	VNM	Binh Phuoc	2020	56	0	0	0	< 5.00
F127	VNM	Binh Phuoc	2020	60	0	0	0	< 5.00
F128	VNM	Binh Phuoc	2020	60	0	0	0	< 5.00
F129	VNM	Binh Phuoc	2020	60	0	0	0	< 5.00
F130	VNM	Binh Phuoc	2020	60	0	0	0	< 5.00
F131	VNM	Binh Phuoc	2020	60	0	0	0	< 5.00
F132	VNM	Binh Phuoc	2020	55	0	0	0	< 5.00
F133	VNM	Tay Ninh	2020	60	0	0	0	< 5.00
F134	VNM	Tay Ninh	2020	60	0	0	0	< 5.00
F135	VNM	Tay Ninh	2020	60	0	0	0	< 5.00
F136	VNM	Tay Ninh	2020	60	0	0	0	< 5.00
F137	VNM	Tay Ninh	2020	56	0	0	0	< 5.00
F138	VNM	Tay Ninh	2020	58	0	0	0	< 5.00
F139	VNM	Tay Ninh	2020	60	0	0	0	< 5.00
F140	VNM	Tay Ninh	2020	60	0	0	0	< 5.00
F141	VNM	Tay Ninh	2020	60	0	0	0	< 5.00
F142	VNM	Tay Ninh	2020	60	0	0	0	< 5.00
F143	VNM	Tay Ninh	2020	60	0	0	0	< 5.00
F144	VNM	Tay Ninh	2020	60	0	0	0	< 5.00
F145	VNM	Tay Ninh	2020	60	0	0	0	< 5.00
F146	VNM	Tay Ninh	2020	60	0	0	0	< 5.00
F147	VNM	Tay Ninh	2020	60	0	0	0	< 5.00
F148	VNM	Tay Ninh	2020	60	0	0	0	< 5.00
F149	VNM	Tay Ninh	2020	60	0	0	0	< 5.00
F150	VNM	Tay Ninh	2020	60	0	0	0	< 5.00
F151	VNM	Tay Ninh	2020	60	0	0	0	< 5.00
F152	VNM	Tay Ninh	2020	60	0	0	0	< 5.00
F153	VNM	Tay Ninh	2020	60	0	0	0	< 5.00
F154	VNM	Tay Ninh	2020	60	0	0	0	< 5.00
F155	VNM	Tay Ninh	2020	60	0	0	0	< 5.00
F156	VNM	Tay Ninh	2020	60	0	0	0	< 5.00
F157	VNM	Tay Ninh	2020	60	0	0	0	< 5.00
F158	VNM	Tay Ninh	2020	60	0	0	0	< 5.00
F159	VNM	Tay Ninh	2020	60	0	0	0	< 5.00
F160	VNM	Tay Ninh	2020	60	0	0	0	< 5.00
F161	VNM	Binh Duong	2020	60	0	0	0	< 5.00
F162	VNM	Binh Duong	2020	60	0	0	0	< 5.00
F164	VNM	Binh Duong	2020	60	0	0	0	< 5.00
F172	VNM	Dong Nai	2020	60	0	0	0	< 5.00
F165	VNM	Dong Nai	2020	60	0	0	0	< 5.00
F173	VNM	Ba Ria - Vung Tau	2020	60	0	0	0	< 5.00
F174	VNM	Ba Ria - Vung Tau	2020	60	0	0	0	< 5.00
F175	VNM	Ba Ria - Vung Tau	2020	60	0	0	0	< 5.00
F176	VNM	Ba Ria - Vung Tau	2020	60	0	0	0	< 5.00
F178	VNM	Thanh Hoa	2020	60	0	0	0	< 5.00
F179	VNM	Thanh Hoa	2020	60	0	0	0	< 5.00
F180	VNM	Thanh Hoa	2020	60	0	0	0	< 5.00
F181	VNM	Thanh Hoa	2020	60	0	0	0	< 5.00
F182	VNM	Thanh Hoa	2020	60	0	0	0	< 5.00
F183	VNM	Thanh Hoa	2020	60	0	0	0	< 5.00
F184	VNM	Thanh Hoa	2020	60	0	0	0	< 5.00
F185	VNM	Thanh Hoa	2020	60	0	0	0	< 5.00
F186	VNM	Nghe An	2020	60	0	0	0	< 5.00
F187	VNM	Nghe An	2020	59	0	0	0	< 5.00
F188	VNM	Nghe An	2020	60	0	0	0	< 5.00
F189	VNM	Nghe An	2020	60	0	0	0	< 5.00
F190	VNM	Nghe An	2020	60	0	0	0	< 5.00
F191	VNM	Nghe An	2020	60	0	0	0	< 5.00
F192	VNM	Nghe An	2020	60	0	0	0	< 5.00
F193	VNM	Nghe An	2020	60	0	0	0	< 5.00
F194	VNM	Nghe An	2020	60	0	0	0	< 5.00
F195	VNM	Nghe An	2020	60	0	0	0	< 5.00
F196	VNM	Nghe An	2020	60	0	0	0	< 5.00
F197	VNM	Nghe An	2020	60	0	0	0	< 5.00
F198	VNM	Gia Lai	2020	59	0	0	0	< 5.00
F199	VNM	Gia Lai	2020	60	0	0	0	< 5.00
F201	VNM	Gia Lai	2020	60	0	0	0	< 5.00
F202	VNM	Gia Lai	2020	60	0	0	0	< 5.00
F203	VNM	Gia Lai	2020	60	0	0	0	< 5.00
F204	VNM	Gia Lai	2020	60	0	0	0	< 5.00
F205	VNM	Gia Lai	2020	53	0	0	0	< 5.00
F206	VNM	Gia Lai	2020	60	0	0	0	< 5.00
F207	VNM	Gia Lai	2020	60	0	0	0	< 5.00
F208	VNM	Gia Lai	2020	60	0	0	0	< 5.00
F209	VNM	Gia Lai	2020	60	0	0	0	< 5.00
F210	VNM	Gia Lai	2020	60	0	0	0	< 5.00
F211	VNM	Gia Lai	2020	60	0	0	0	< 5.00
F212	VNM	Gia Lai	2020	59	0	0	0	< 5.00
F213	VNM	Gia Lai	2020	60	0	0	0	< 5.00
F214	VNM	Gia Lai	2020	60	0	0	0	< 5.00
F215	VNM	Gia Lai	2020	60	0	0	0	< 5.00
F216	VNM	Gia Lai	2020	60	0	0	0	< 5.00
F217	VNM	Gia Lai	2020	60	0	0	0	< 5.00
F218	VNM	Gia Lai	2020	59	0	0	0	< 5.00
F169	VNM	Dong Nai	2020	60	0	0	0	< 5.00
F170	VNM	Dong Nai	2020	60	0	0	0	< 5.00
F171	VNM	Dong Nai	2020	60	0	0	0	< 5.00
F219	VNM	Gia Lai	2020	60	0	0	0	< 5.00
F220	VNM	Gia Lai	2020	60	0	0	0	< 5.00
F221	VNM	Gia Lai	2020	60	0	0	0	< 5.00
F222	VNM	Gia Lai	2020	60	0	0	0	< 5.00
F223	VNM	Gia Lai	2020	59	0	0	0	< 5.00
F224	VNM	Gia Lai	2020	60	0	0	0	< 5.00
F225	VNM	Gia Lai	2020	60	0	0	0	< 5.00
F226	VNM	Gia Lai	2020	60	0	0	0	< 5.00
F227	VNM	Gia Lai	2020	60	0	0	0	< 5.00
F228	VNM	Gia Lai	2020	60	0	0	0	< 5.00
F229	VNM	Gia Lai	2020	60	0	0	0	< 5.00
F230	VNM	Gia Lai	2020	60	0	0	0	< 5.00
F231	VNM	Gia Lai	2020	60	0	0	0	< 5.00
F232	VNM	Gia Lai	2020	60	0	0	0	< 5.00
F233	VNM	Gia Lai	2020	60	0	0	0	< 5.00
F234	VNM	Dak Nong	2020	60	0	0	0	< 5.00
F235	VNM	Dak Nong	2020	60	0	0	0	< 5.00
F236	VNM	Dak Nong	2020	60	0	0	0	< 5.00
F237	VNM	Dak Nong	2020	60	0	0	0	< 5.00
F238	VNM	Dak Nong	2020	60	0	0	0	< 5.00
F239	VNM	Dak Nong	2020	60	0	0	0	< 5.00
F240	VNM	Dak Nong	2020	60	0	0	0	< 5.00
F241	VNM	Dak Nong	2020	60	0	0	0	< 5.00
F242	VNM	Binh Thuan	2020	60	0	0	0	< 5.00
F243	VNM	Binh Thuan	2020	60	0	0	0	< 5.00
F244	VNM	Binh Thuan	2020	60	0	0	0	< 5.00
F246	VNM	Binh Thuan	2020	60	0	0	0	< 5.00
F247	VNM	Binh Thuan	2020	60	0	0	0	< 5.00
F248	VNM	Binh Thuan	2020	60	0	0	0	< 5.00
F249	VNM	Binh Thuan	2020	60	0	0	0	< 5.00
F250	VNM	Binh Thuan	2020	60	0	0	0	< 5.00
F251	VNM	Binh Thuan	2020	60	0	0	0	< 5.00
F252	VNM	Binh Thuan	2020	60	0	0	0	< 5.00
F253	VNM	Binh Thuan	2020	60	0	0	0	< 5.00
F254	VNM	Binh Thuan	2020	60	0	0	0	< 5.00
F255	VNM	Binh Thuan	2020	60	0	0	0	< 5.00
F256	VNM	Binh Thuan	2020	60	0	0	0	< 5.00
F257	VNM	Binh Thuan	2020	60	0	0	0	< 5.00
F258	VNM	Binh Thuan	2020	60	0	0	0	< 5.00
F259	VNM	Binh Thuan	2020	60	0	0	0	< 5.00
F260	VNM	Binh Thuan	2020	60	0	0	0	< 5.00
F261	VNM	Binh Thuan	2020	60	0	0	0	< 5.00
F262	VNM	Thua Thien Hue	2020	60	0	0	0	< 5.00
F263	VNM	Thua Thien Hue	2020	60	0	0	0	< 5.00
F264	VNM	Thua Thien Hue	2020	60	0	0	0	< 5.00
F265	VNM	Thua Thien Hue	2020	60	0	0	0	< 5.00
F266	VNM	Quang Binh	2020	60	0	0	0	< 5.00
F267	VNM	Quang Binh	2020	60	0	0	0	< 5.00
F268	VNM	Quang Binh	2020	60	0	0	0	< 5.00
F269	VNM	Quang Binh	2020	60	0	0	0	< 5.00
F270	VNM	Quang Nam	2020	60	0	0	0	< 5.00
F271	VNM	Quang Nam	2020	60	0	0	0	< 5.00
F272	VNM	Quang Nam	2020	60	0	0	0	< 5.00
F273	VNM	Quang Nam	2020	60	0	0	0	< 5.00
F274	VNM	Quang Nam	2020	60	0	0	0	< 5.00
F275	VNM	Quang Nam	2020	60	0	0	0	< 5.00
F277	VNM	Quang Nam	2020	60	0	0	0	< 5.00
F278	VNM	Quang Tri	2020	60	0	0	0	< 5.00
F279	VNM	Quang Tri	2020	60	0	0	0	< 5.00
F280	VNM	Quang Tri	2020	60	0	0	0	< 5.00
F281	VNM	Quang Tri	2020	60	0	0	0	< 5.00
F282	VNM	Quang Tri	2020	60	0	0	0	< 5.00
F283	VNM	Quang Tri	2020	60	0	0	0	< 5.00
F284	VNM	Quang Tri	2020	60	0	0	0	< 5.00
F285	VNM	Quang Tri	2020	60	0	0	0	< 5.00
F287	VNM	Phu Yen	2020	60	0	0	0	< 5.00
F288	VNM	Phu Yen	2020	60	0	0	0	< 5.00
F289	VNM	Phu Yen	2020	60	0	0	0	< 5.00
F290	VNM	Phu Yen	2020	60	0	0	0	< 5.00
F286	VNM	Phu Yen	2020	60	0	0	0	< 5.00
F291	VNM	Phu Yen	2020	60	0	0	0	< 5.00
F292	VNM	Phu Yen	2020	60	0	0	0	< 5.00
F293	VNM	Phu Yen	2020	60	0	0	0	< 5.00
F294	VNM	Phu Yen	2020	60	0	0	0	< 5.00
F295	VNM	Phu Yen	2020	60	0	0	0	< 5.00
F296	VNM	Phu Yen	2020	60	0	0	0	< 5.00
F297	VNM	Phu Yen	2020	60	0	0	0	< 5.00
F298	VNM	Khanh Hoa	2020	60	0	0	0	< 5.00
F299	VNM	Khanh Hoa	2020	60	0	0	0	< 5.00
F300	VNM	Khanh Hoa	2020	60	0	0	0	< 5.00
F301	VNM	Khanh Hoa	2020	60	0	0	0	< 5.00
F302	VNM	Binh Dinh	2020	60	0	0	0	< 5.00
F303	VNM	Binh Dinh	2020	60	0	0	0	< 5.00
F304	VNM	Binh Dinh	2020	60	0	0	0	< 5.00
F305	VNM	Binh Dinh	2020	60	0	0	0	< 5.00
F306	VNM	Phu My	2020	60	0	0	0	< 5.00
F307	VNM	Phu My	2020	60	0	0	0	< 5.00
F308	VNM	Phu My	2020	60	0	0	0	< 5.00
F309	VNM	Phu My	2020	60	0	0	0	< 5.00
F245	VNM	Binh Thuan	2020	60	0	0	0	< 5.00
F286	VNM	Phu Yen	2020	60	0	0	0	< 5.00
F163	VNM	Binh Duong	2020	60	5	8.33	1.22	15.45
F276	VNM	Quang Nam	2020	60	9	15	5.81	24.19
F58	VNM	Da Nang	2022	60	1	1.6667	neg	0.48
F110	VNM	Da Nang	2022	60	1	1.6667	neg	4.89637
F154	VNM	Da Nang	2022	60	1	1.6667	neg	4.89637
F148	VNM	Da Nang	2022	60	1	1.6667	neg	4.89637
F81	VNM	Da Nang	2022	60	0	0	0	5
F82	VNM	Da Nang	2022	60	0	0	0	5
F83	VNM	Da Nang	2022	60	0	0	0	5
F84	VNM	Da Nang	2022	60	0	0	0	5
F85	VNM	Da Nang	2022	60	0	0	0	5
F86	VNM	Da Nang	2022	60	0	0	0	5
F87	VNM	Da Nang	2022	60	0	0	0	5
F88	VNM	Da Nang	2022	60	0	0	0	5
F89	VNM	Da Nang	2022	60	0	0	0	5
F90	VNM	Da Nang	2022	60	0	0	0	5
F91	VNM	Da Nang	2022	60	0	0	0	5
F92	VNM	Da Nang	2022	60	0	0	0	5
F93	VNM	Da Nang	2022	60	0	0	0	5
F94	VNM	Da Nang	2022	60	0	0	0	5
F95	VNM	Da Nang	2022	60	0	0	0	5
F96	VNM	Da Nang	2022	60	0	0	0	5
F97	VNM	Da Nang	2022	60	0	0	0	5
F98	VNM	Da Nang	2022	59	0	0	0	5
F100	VNM	Da Nang	2022	60	0	0	0	5
F101	VNM	Da Nang	2022	60	0	0	0	5
F102	VNM	Da Nang	2022	60	0	0	0	5
F103	VNM	Da Nang	2022	60	0	0	0	5
F104	VNM	Da Nang	2022	60	0	0	0	5
F105	VNM	Da Nang	2022	60	0	0	0	5
F106	VNM	Da Nang	2022	120	0	0	0	5
F107	VNM	Da Nang	2022	60	0	0	0	5
F108	VNM	Da Nang	2022	60	0	0	0	5
F111	VNM	Da Nang	2022	60	0	0	0	5
F112	VNM	Da Nang	2022	60	0	0	0	5
F115	VNM	Da Nang	2022	60	0	0	0	5
F116	VNM	Da Nang	2022	60	0	0	0	5
F123	VNM	Da Nang	2022	58	0	0	0	5
F127	VNM	Da Nang	2022	60	0	0	0	5
F128	VNM	Da Nang	2022	58	0	0	0	5
F129	VNM	Da Nang	2022	60	0	0	0	5
F130	VNM	Da Nang	2022	60	0	0	0	5
F131	VNM	Da Nang	2022	60	0	0	0	5
F132	VNM	Da Nang	2022	60	0	0	0	5
F133	VNM	Da Nang	2022	60	0	0	0	5
F134	VNM	Da Nang	2022	60	0	0	0	5
F135	VNM	Da Nang	2022	58	0	0	0	5
F136	VNM	Da Nang	2022	60	0	0	0	5
F137	VNM	Da Nang	2022	60	0	0	0	5
F138	VNM	Da Nang	2022	59	0	0	0	5
F139	VNM	Da Nang	2022	60	0	0	0	5
F114	VNM	Da Nang	2022	60	0	0	0	5
F140	VNM	Da Nang	2022	60	0	0	0	5
F141	VNM	Da Nang	2022	60	0	0	0	5
F142	VNM	Da Nang	2022	60	0	0	0	5
F143	VNM	Da Nang	2022	60	0	0	0	5
F144	VNM	Da Nang	2022	60	0	0	0	5
F145	VNM	Da Nang	2022	60	0	0	0	5
F146	VNM	Da Nang	2022	60	0	0	0	5
F149	VNM	Da Nang	2022	60	0	0	0	5
F151	VNM	Da Nang	2022	59	0	0	0	5
F152	VNM	Da Nang	2022	60	0	0	0	5
F153	VNM	Da Nang	2022	60	0	0	0	5
F7	VNM	Da Nang	2022	60	0	0	0	5
F9	VNM	Da Nang	2022	60	0	0	0	5
F10	VNM	Da Nang	2022	30	0	0	0	5
F11	VNM	Da Nang	2022	60	0	0	0	5
F12	VNM	Da Nang	2022	60	0	0	0	5
F13	VNM	Da Nang	2022	60	0	0	0	5
F14	VNM	Da Nang	2022	60	0	0	0	5
F15	VNM	Da Nang	2022	60	0	0	0	5
F16	VNM	Da Nang	2022	60	0	0	0	5
F17	VNM	Da Nang	2022	60	0	0	0	5
F18	VNM	Da Nang	2022	60	0	0	0	5
F19	VNM	Da Nang	2022	60	0	0	0	5
F20	VNM	Da Nang	2022	60	0	0	0	5
F21	VNM	Da Nang	2022	60	0	0	0	5
F22	VNM	Da Nang	2022	60	0	0	0	5
F23	VNM	Da Nang	2022	60	0	0	0	5
F24	VNM	Da Nang	2022	60	0	0	0	5
F25	VNM	Da Nang	2022	60	0	0	0	5
F26	VNM	Da Nang	2022	60	0	0	0	5
F27	VNM	Da Nang	2022	60	0	0	0	5
F28	VNM	Da Nang	2022	60	0	0	0	5
F29	VNM	Da Nang	2022	60	0	0	0	5
F30	VNM	Da Nang	2022	60	0	0	0	5
F31	VNM	Da Nang	2022	60	0	0	0	5
F32	VNM	Da Nang	2022	60	0	0	0	5
F33	VNM	Da Nang	2022	60	0	0	0	5
F34	VNM	Da Nang	2022	60	0	0	0	5
F35	VNM	Da Nang	2022	60	0	0	0	5
F36	VNM	Da Nang	2022	60	0	0	0	5
F37	VNM	Da Nang	2022	60	0	0	0	5
F38	VNM	Da Nang	2022	60	0	0	0	5
F39	VNM	Da Nang	2022	60	0	0	0	5
F40	VNM	Da Nang	2022	60	0	0	0	5
F41	VNM	Da Nang	2022	60	0	0	0	5
F42	VNM	Da Nang	2022	60	0	0	0	5
F43	VNM	Da Nang	2022	60	0	0	0	5
F44	VNM	Da Nang	2022	60	0	0	0	5
F45	VNM	Da Nang	2022	60	0	0	0	5
F46	VNM	Da Nang	2022	60	0	0	0	5
F47	VNM	Da Nang	2022	60	0	0	0	5
F48	VNM	Da Nang	2022	60	0	0	0	5
F49	VNM	Da Nang	2022	60	0	0	0	5
F50	VNM	Da Nang	2022	60	0	0	0	5
F51	VNM	Da Nang	2022	60	0	0	0	5
F52	VNM	Da Nang	2022	60	0	0	0	5
F53	VNM	Da Nang	2022	60	0	0	0	5
F54	VNM	Da Nang	2022	60	0	0	0	5
F55	VNM	Da Nang	2022	60	0	0	0	5
F56	VNM	Da Nang	2022	60	0	0	0	5
F57	VNM	Da Nang	2022	60	0	0	0	5
F59	VNM	Da Nang	2022	60	0	0	0	5
F60	VNM	Da Nang	2022	60	0	0	0	5
F61	VNM	Da Nang	2022	60	0	0	0	5
F62	VNM	Da Nang	2022	60	0	0	0	5
F63	VNM	Da Nang	2022	60	0	0	0	5
F64	VNM	Da Nang	2022	60	0	0	0	5
F65	VNM	Da Nang	2022	60	0	0	0	5
F66	VNM	Da Nang	2022	60	0	0	0	5
F67	VNM	Da Nang	2022	60	0	0	0	5
F68	VNM	Da Nang	2022	60	0	0	0	5
F69	VNM	Da Nang	2022	60	0	0	0	5
F70	VNM	Da Nang	2022	60	0	0	0	5
F71	VNM	Da Nang	2022	60	0	0	0	5
F72	VNM	Da Nang	2022	60	0	0	0	5
F73	VNM	Da Nang	2022	60	0	0	0	5
F74	VNM	Da Nang	2022	60	0	0	0	5
F75	VNM	Da Nang	2022	60	0	0	0	5
F76	VNM	Da Nang	2022	60	0	0	0	5
F77	VNM	Da Nang	2022	60	0	0	0	5
F78	VNM	Da Nang	2022	60	0	0	0	5
F79	VNM	Da Nang	2022	60	0	0	0	5
F80	VNM	Da Nang	2022	60	0	0	0	5
F150	VNM	Da Nang	2022	60	2	3.3333	neg	7.95
F147	VNM	Da Nang	2022	60	2	3.3333	neg	7.95
F109	VNM	Da Nang	2022	60	3	5	neg	10.61
F1	VNM	Da Nang	2022	60	4	6.6667	0.37	13.09
F5	VNM	Da Nang	2022	60	5	8.3333	1.22	15.45
F2	VNM	Da Nang	2022	60	6	10	2.28	17.72
F8	VNM	Da Nang	2022	60	36	60	47.39	72.61
F4	VNM	Da Nang	2022	60	55	91.6667	84.55	98.78
F3	VNM	Da Nang	2022	60	57	95	89.39	100
F6	VNM	Da Nang	2022	60	59	98.3333	95.04	100
F7	LAO	Bolikhamxai	2020	60	1	1.6667	neg	4.96
F21	LAO	Khammouan	2020	60	1	1.6667	neg	4.96
F24	LAO	Champasack	2020	60	1	1.6667	neg	4.96
F28	LAO	Champasack	2020	60	1	1.6667	neg	4.96
F30	LAO	Champasack	2020	60	1	1.6667	neg	4.96
F55	LAO	Champasack	2020	60	1	1.6667	neg	4.96
F13	KHM	Tboung Khmum	2020	60	1	1.6667	neg	4.96
F27	KHM	Kratie	2020	180	1	0.5556	neg	1.65
F70	LAO	Attapeu	2020	60	1	1.6667	neg	4.96
F116	KHM	Pailin	2020	60	1	1.6667	neg	4.96
F60	LAO	Champasack	2020	60	0	0	0	< 5.00
F3	LAO	Salavan	2020	60	0	0	0	< 5.00
F4	LAO	Salavan	2020	60	0	0	0	< 5.00
F6	LAO	Champasack	2020	60	0	0	0	< 5.00
F8	LAO	Bolikhamxai	2020	60	0	0	0	< 5.00
F9	LAO	Bolikhamxai	2020	60	0	0	0	< 5.00
F10	LAO	Bolikhamxai	2020	60	0	0	0	< 5.00
F12	LAO	Bolikhamxai	2020	60	0	0	0	< 5.00
F18	LAO	Bolikhamxai	2020	60	0	0	0	< 5.00
F22	LAO	Champasack	2020	60	0	0	0	< 5.00
F23	LAO	Champasack	2020	60	0	0	0	< 5.00
F25	LAO	Salavan	2020	60	0	0	0	< 5.00
F26	LAO	Salavan	2020	60	0	0	0	< 5.00
F29	LAO	Champasack	2020	60	0	0	0	< 5.00
F31	LAO	Champasack	2020	60	0	0	0	< 5.00
F32	LAO	Attapeu	2020	60	0	0	0	< 5.00
F33	LAO	Attapeu	2020	60	0	0	0	< 5.00
F34	LAO	Champasack	2020	60	0	0	0	< 5.00
F35	LAO	Champasack	2020	60	0	0	0	< 5.00
F36	LAO	Champasack	2020	60	0	0	0	< 5.00
F37	LAO	Champasack	2020	60	0	0	0	< 5.00
F38	LAO	Champasack	2020	60	0	0	0	< 5.00
F40	LAO	Vientiane	2020	60	0	0	0	< 5.00
F56	LAO	Champasack	2020	60	0	0	0	< 5.00
F57	LAO	Champasack	2020	60	0	0	0	< 5.00
F58	LAO	Champasack	2020	60	0	0	0	< 5.00
F59	LAO	Champasack	2020	60	0	0	0	< 5.00
F2	KHM	Kampong Cham	2020	59	0	0	0	< 5.00
F3	KHM	Tboung Khmum	2020	60	0	0	0	< 5.00
F4	KHM	Tboung Khmum	2020	60	0	0	0	< 5.00
F5	KHM	Tboung Khmum	2020	60	0	0	0	< 5.00
F6	KHM	Tboung Khmum	2020	60	0	0	0	< 5.00
F7	KHM	Tboung Khmum	2020	60	0	0	0	< 5.00
F8	KHM	Tboung Khmum	2020	60	0	0	0	< 5.00
F9	KHM	Tboung Khmum	2020	60	0	0	0	< 5.00
F10	KHM	Tboung Khmum	2020	60	0	0	0	< 5.00
F11	KHM	Tboung Khmum	2020	60	0	0	0	< 5.00
F12	KHM	Tboung Khmum	2020	59	0	0	0	< 5.00
F14	KHM	Tboung Khmum	2020	60	0	0	0	< 5.00
F15	KHM	Mondulkiri	2020	60	0	0	0	< 5.00
F16	KHM	Mondulkiri	2020	60	0	0	0	< 5.00
F17	KHM	Mondulkiri	2020	60	0	0	0	< 5.00
F18	KHM	Mondulkiri	2020	60	0	0	0	< 5.00
F19	KHM	Ratanak Kiri	2020	60	0	0	0	< 5.00
F20	KHM	Ratanak Kiri	2020	60	0	0	0	< 5.00
F21	KHM	Ratanak Kiri	2020	60	0	0	0	< 5.00
F22	KHM	Ratanak Kiri	2020	60	0	0	0	< 5.00
F23	KHM	Stung Treng	2020	60	0	0	0	< 5.00
F24	KHM	Stung Treng	2020	60	0	0	0	< 5.00
F25	KHM	Stung Treng	2020	60	0	0	0	< 5.00
F26	KHM	Stung Treng	2020	60	0	0	0	< 5.00
F28	KHM	Kratie	2020	60	0	0	0	< 5.00
F29	KHM	Kratie	2020	187	0	0	0	< 5.00
F30	KHM	Kratie	2020	120	0	0	0	< 5.00
F31	KHM	Kratie	2020	60	0	0	0	< 5.00
F32	KHM	Kratie	2020	60	0	0	0	< 5.00
F33	KHM	Kratie	2020	60	0	0	0	< 5.00
F34	KHM	Kratie	2020	60	0	0	0	< 5.00
F35	KHM	Kratie	2020	60	0	0	0	< 5.00
F36	KHM	Kratie	2020	60	0	0	0	< 5.00
F37	KHM	Kratie	2020	60	0	0	0	< 5.00
F38	KHM	Kratie	2020	60	0	0	0	< 5.00
F39	KHM	Kratie	2020	60	0	0	0	< 5.00
F40	KHM	Kratie	2020	60	0	0	0	< 5.00
F41	KHM	Kratie	2020	60	0	0	0	< 5.00
F42	KHM	Kratie	2020	60	0	0	0	< 5.00
F43	KHM	Kratie	2020	60	0	0	0	< 5.00
F44	KHM	Kratie	2020	60	0	0	0	< 5.00
F1	KHM	Kampong Cham	2020	60	0	0	0	< 5.00
F61	LAO	Champasack	2020	60	0	0	0	< 5.00
F62	LAO	Champasack	2020	60	0	0	0	< 5.00
F63	LAO	Champasack	2020	60	0	0	0	< 5.00
F64	LAO	Champasack	2020	60	0	0	0	< 5.00
F65	LAO	Champasack	2020	30	0	0	0	< 5.00
F66	LAO	Vientiane	2020	60	0	0	0	< 5.00
F68	LAO	Attapeu	2020	59	0	0	0	< 5.00
F69	LAO	Attapeu	2020	60	0	0	0	< 5.00
F45	KHM	Preah Vihear	2020	60	0	0	0	< 5.00
F46	KHM	Preah Vihear	2020	60	0	0	0	< 5.00
F47	KHM	Preah Vihear	2020	60	0	0	0	< 5.00
F48	KHM	Preah Vihear	2020	60	0	0	0	< 5.00
F49	KHM	Siemreap	2020	60	0	0	0	< 5.00
F50	KHM	Siemreap	2020	60	0	0	0	< 5.00
F51	KHM	Siemreap	2020	60	0	0	0	< 5.00
F52	KHM	Siemreap	2020	60	0	0	0	< 5.00
F53	KHM	Siemreap	2020	60	0	0	0	< 5.00
F54	KHM	Siemreap	2020	60	0	0	0	< 5.00
F55	KHM	Kampong Thom	2020	60	0	0	0	< 5.00
F56	KHM	Kampong Thom	2020	60	0	0	0	< 5.00
F57	KHM	Kampong Thom	2020	60	0	0	0	< 5.00
F58	KHM	Kampong Thom	2020	60	0	0	0	< 5.00
F59	KHM	Kampong Thom	2020	60	0	0	0	< 5.00
F60	KHM	Kampong Thom	2020	60	0	0	0	< 5.00
F61	KHM	Kampong Thom	2020	60	0	0	0	< 5.00
F62	KHM	Kampong Thom	2020	60	0	0	0	< 5.00
F63	KHM	Kampong Thom	2020	60	0	0	0	< 5.00
F64	KHM	Kampong Thom	2020	60	0	0	0	< 5.00
F65	KHM	Kampong Thom	2020	60	0	0	0	< 5.00
F66	KHM	Kampong Thom	2020	60	0	0	0	< 5.00
F67	KHM	Kampong Cham	2020	60	0	0	0	< 5.00
F68	KHM	Kampong Cham	2020	60	0	0	0	< 5.00
F69	KHM	Siemreap	2020	60	0	0	0	< 5.00
F70	KHM	Siemreap	2020	60	0	0	0	< 5.00
F71	KHM	Oddar Meanchey	2020	60	0	0	0	< 5.00
F72	KHM	Oddar Meanchey	2020	60	0	0	0	< 5.00
F73	KHM	Oddar Meanchey	2020	60	0	0	0	< 5.00
F74	KHM	Oddar Meanchey	2020	60	0	0	0	< 5.00
F75	KHM	Oddar Meanchey	2020	60	0	0	0	< 5.00
F76	KHM	Oddar Meanchey	2020	60	0	0	0	< 5.00
F77	KHM	Oddar Meanchey	2020	60	0	0	0	< 5.00
F78	KHM	Oddar Meanchey	2020	60	0	0	0	< 5.00
F79	KHM	Oddar Meanchey	2020	60	0	0	0	< 5.00
F80	KHM	Oddar Meanchey	2020	60	0	0	0	< 5.00
F81	KHM	Oddar Meanchey	2020	60	0	0	0	< 5.00
F82	KHM	Oddar Meanchey	2020	60	0	0	0	< 5.00
F83	KHM	Oddar Meanchey	2020	60	0	0	0	< 5.00
F84	KHM	Oddar Meanchey	2020	60	0	0	0	< 5.00
F85	KHM	Oddar Meanchey	2020	60	0	0	0	< 5.00
F86	KHM	Oddar Meanchey	2020	60	0	0	0	< 5.00
F87	KHM	Banteay Meanchey	2020	60	0	0	0	< 5.00
F88	KHM	Banteay Meanchey	2020	60	0	0	0	< 5.00
F89	KHM	Banteay Meanchey	2020	60	0	0	0	< 5.00
F90	KHM	Banteay Meanchey	2020	60	0	0	0	< 5.00
F91	KHM	Banteay Meanchey	2020	60	0	0	0	< 5.00
F92	KHM	Banteay Meanchey	2020	60	0	0	0	< 5.00
F93	KHM	Banteay Meanchey	2020	60	0	0	0	< 5.00
F94	KHM	Banteay Meanchey	2020	60	0	0	0	< 5.00
F95	KHM	Banteay Meanchey	2020	60	0	0	0	< 5.00
F96	KHM	Banteay Meanchey	2020	60	0	0	0	< 5.00
F97	KHM	Banteay Meanchey	2020	60	0	0	0	< 5.00
F98	KHM	Banteay Meanchey	2020	60	0	0	0	< 5.00
F99	KHM	Banteay Meanchey	2020	60	0	0	0	< 5.00
F100	KHM	Banteay Meanchey	2020	60	0	0	0	< 5.00
F101	KHM	Banteay Meanchey	2020	60	0	0	0	< 5.00
F102	KHM	Banteay Meanchey	2020	60	0	0	0	< 5.00
F103	KHM	Banteay Meanchey	2020	60	0	0	0	< 5.00
F104	KHM	Banteay Meanchey	2020	60	0	0	0	< 5.00
F105	KHM	Banteay Meanchey	2020	60	0	0	0	< 5.00
F106	KHM	Banteay Meanchey	2020	60	0	0	0	< 5.00
F107	KHM	Banteay Meanchey	2020	60	0	0	0	< 5.00
F108	KHM	Banteay Meanchey	2020	60	0	0	0	< 5.00
F109	KHM	Banteay Meanchey	2020	60	0	0	0	< 5.00
F110	KHM	Banteay Meanchey	2020	60	0	0	0	< 5.00
F111	KHM	Battambang	2020	60	0	0	0	< 5.00
F112	KHM	Battambang	2020	60	0	0	0	< 5.00
F113	KHM	Battambang	2020	60	0	0	0	< 5.00
F114	KHM	Battambang	2020	60	0	0	0	< 5.00
F115	KHM	Pailin	2020	60	0	0	0	< 5.00
F117	KHM	Pailin	2020	60	0	0	0	< 5.00
F118	KHM	Pailin	2020	60	0	0	0	< 5.00
F119	KHM	Pailin	2020	50	0	0	0	< 5.00
F120	KHM	Pailin	2020	50	0	0	0	< 5.00
F121	KHM	Pailin	2020	60	0	0	0	< 5.00
F122	KHM	Pailin	2020	60	0	0	0	< 5.00
F123	KHM	Pailin	2020	60	0	0	0	< 5.00
F124	KHM	Pailin	2020	60	0	0	0	< 5.00
F125	KHM	Battambang	2020	60	0	0	0	< 5.00
F126	KHM	Battambang	2020	60	0	0	0	< 5.00
F127	KHM	Battambang	2020	60	0	0	0	< 5.00
F128	KHM	Battambang	2020	60	0	0	0	< 5.00
F129	KHM	Battambang	2020	60	0	0	0	< 5.00
F130	KHM	Battambang	2020	60	0	0	0	< 5.00
F131	KHM	Battambang	2020	60	0	0	0	< 5.00
F132	KHM	Battambang	2020	60	0	0	0	< 5.00
F133	KHM	Battambang	2020	60	0	0	0	< 5.00
F134	KHM	Battambang	2020	60	0	0	0	< 5.00
F135	KHM	Battambang	2020	60	0	0	0	< 5.00
F136	KHM	Battambang	2020	60	0	0	0	< 5.00
F137	KHM	Battambang	2020	60	0	0	0	< 5.00
F138	KHM	Battambang	2020	60	0	0	0	< 5.00
F139	KHM	Battambang	2020	60	0	0	0	< 5.00
F140	KHM	Battambang	2020	60	0	0	0	< 5.00
F142	KHM	Battambang	2020	60	0	0	0	< 5.00
F143	KHM	Battambang	2020	60	0	0	0	< 5.00
F144	KHM	Battambang	2020	60	0	0	0	< 5.00
F145	KHM	Battambang	2020	60	0	0	0	< 5.00
F146	KHM	Battambang	2020	60	0	0	0	< 5.00
F147	KHM	Pursat	2020	60	0	0	0	< 5.00
F148	KHM	Pursat	2020	60	0	0	0	< 5.00
F149	KHM	Pursat	2020	60	0	0	0	< 5.00
F150	KHM	Pursat	2020	60	0	0	0	< 5.00
F16	LAO	Bolikhamxai	2020	60	2	3.3333	neg	7.95
F20	LAO	Bolikhamxai	2020	60	2	3.3333	neg	7.95
F27	LAO	Salavan	2020	60	2	3.3333	neg	7.95
F67	LAO	Attapeu	2020	60	2	3.3333	neg	7.95
F1	LAO	Salavan	2020	60	3	5	neg	10.61
F5	LAO	Sekong	2020	60	3	5	neg	10.61
F11	LAO	Bolikhamxai	2020	60	3	5	neg	10.61
F13	LAO	Xaisomboon	2020	60	3	5	neg	10.61
F15	LAO	Xaisomboon	2020	60	3	5	neg	10.61
F19	LAO	Bolikhamxai	2020	60	4	6.6667	0.373632	13.09
F14	LAO	Xaisomboon	2020	60	5	8.3333	1.22	15.45
F17	LAO	Bolikhamxai	2020	60	6	10	2.28	17.72
F2	LAO	Salavan	2020	60	10	16.6667	7.08	26.26
F3	LAO	Champasack	2022	60	1	1.6667	neg	4.96
F5	LAO	Champasack	2022	60	1	1.6667	neg	4.96
F7	LAO	Attapeu	2022	60	1	1.6667	neg	4.96
F35	LAO	Savannakhet	2022	60	1	1.6667	neg	4.96
F51	LAO	Attapeu	2022	60	1	1.6667	neg	4.96
F52	LAO	Attapeu	2022	60	1	1.6667	neg	4.96
F62	LAO	Vientiane Capital	2022	60	1	1.6667	neg	4.96
F66	LAO	Sainyabuli	2022	60	1	1.6667	neg	4.96
F65	LAO	Sainyabuli	2022	60	1	1.6667	neg	4.96
F70	LAO	Vientiane Capital	2022	60	1	1.6667	neg	4.96
F69	LAO	Vientiane Capital	2022	60	1	1.6667	neg	4.96
F71	LAO	Vientiane Capital	2022	60	1	1.6667	neg	4.96
F75	LAO	Vientiane Capital	2022	60	1	1.6667	neg	4.96
F78	LAO	Vientiane Capital	2022	60	1	1.6667	neg	4.96
F77	LAO	Vientiane Capital	2022	60	1	1.6667	neg	4.96
F90	LAO	Vientiane Capital	2022	60	1	1.6667	neg	4.96
F89	LAO	Vientiane Capital	2022	60	1	1.6667	neg	4.96
F92	LAO	Vientiane Capital	2022	60	1	1.6667	neg	4.96
F94	LAO	Vientiane Capital	2022	60	1	1.6667	neg	4.96
F96	LAO	Vientiane Capital	2022	60	1	1.6667	neg	4.96
L2	KHM	Kampong Cham	2022	60	1	1.6667	neg	4.96
L5	KHM	Mondulkiri	2022	60	1	1.6667	neg	4.96
L23	KHM	Kratie	2022	60	1	1.6667	neg	4.96
L47	KHM	Kampong Thom	2022	60	1	1.6667	neg	4.96
L60	KHM	Preah Vihear	2022	60	1	1.6667	neg	4.96
F2	LAO	Champasack	2022	60	0	0	0	< 5.00
F6	LAO	Attapeu	2022	60	0	0	0	< 5.00
F20	LAO	Salavan	2022	60	0	0	0	< 5.00
F33	LAO	Khammouan	2022	60	0	0	0	< 5.00
F34	LAO	Savannakhet	2022	60	0	0	0	< 5.00
F37	LAO	Savannakhet	2022	60	0	0	0	< 5.00
F38	LAO	Savannakhet	2022	60	0	0	0	< 5.00
F40	LAO	Savannakhet	2022	60	0	0	0	< 5.00
F41	LAO	Savannakhet	2022	60	0	0	0	< 5.00
F42	LAO	Savannakhet	2022	60	0	0	0	< 5.00
F48	LAO	Sekong	2022	60	0	0	0	< 5.00
F49	LAO	Sekong	2022	60	0	0	0	< 5.00
F50	LAO	Sekong	2022	60	0	0	0	< 5.00
F55	LAO	Attapeu	2022	60	0	0	0	< 5.00
F60	LAO	Bolikhamxai	2022	120	0	0	0	< 5.00
F68	LAO	Sainyabuli	2022	120	0	0	0	< 5.00
F73	LAO	Vientiane Capital	2022	60	0	0	0	< 5.00
F74	LAO	Vientiane Capital	2022	60	0	0	0	< 5.00
F76	LAO	Vientiane Capital	2022	60	0	0	0	< 5.00
F79	LAO	Vientiane Capital	2022	60	0	0	0	< 5.00
F80	LAO	Vientiane Capital	2022	60	0	0	0	< 5.00
F81	LAO	Vientiane Capital	2022	60	0	0	0	< 5.00
F82	LAO	Vientiane Capital	2022	60	0	0	0	< 5.00
F83	LAO	Vientiane Capital	2022	60	0	0	0	< 5.00
F84	LAO	Vientiane Capital	2022	60	0	0	0	< 5.00
F85	LAO	Vientiane Capital	2022	60	0	0	0	< 5.00
F87	LAO	Vientiane Capital	2022	60	0	0	0	< 5.00
F88	LAO	Vientiane Capital	2022	60	0	0	0	< 5.00
F91	LAO	Vientiane Capital	2022	60	0	0	0	< 5.00
F93	LAO	Vientiane Capital	2022	60	0	0	0	< 5.00
F95	LAO	Vientiane Capital	2022	60	0	0	0	< 5.00
F99	LAO	Vientiane Capital	2022	60	0	0	0	< 5.00
L1	KHM	Kampong Cham	2022	60	0	0	0	< 5.00
L3	KHM	Mondulkiri	2022	60	0	0	0	< 5.00
L4	KHM	Mondulkiri	2022	60	0	0	0	< 5.00
L6	KHM	Mondulkiri	2022	60	0	0	0	< 5.00
L7	KHM	Ratanak Kiri	2022	60	0	0	0	< 5.00
L8	KHM	Ratanak Kiri	2022	60	0	0	0	< 5.00
L9	KHM	Ratanak Kiri	2022	120	0	0	0	< 5.00
L10	KHM	Ratanak Kiri	2022	120	0	0	0	< 5.00
L11	KHM	Stung Treng	2022	60	0	0	0	< 5.00
L12	KHM	Stung Treng	2022	60	0	0	0	< 5.00
L13	KHM	Stung Treng	2022	120	0	0	0	< 5.00
L14	KHM	Stung Treng	2022	60	0	0	0	< 5.00
L15	KHM	Kratie	2022	120	0	0	0	< 5.00
L16	KHM	Kratie	2022	60	0	0	0	< 5.00
L17	KHM	Kratie	2022	60	0	0	0	< 5.00
L18	KHM	Kratie	2022	60	0	0	0	< 5.00
L19	KHM	Kratie	2022	60	0	0	0	< 5.00
L20	KHM	Kratie	2022	60	0	0	0	< 5.00
L21	KHM	Kratie	2022	60	0	0	0	< 5.00
L22	KHM	Kratie	2022	60	0	0	0	< 5.00
L24	KHM	Kratie	2022	60	0	0	0	< 5.00
L25	KHM	Kratie	2022	60	0	0	0	< 5.00
L26	KHM	Kratie	2022	120	0	0	0	< 5.00
L27	KHM	Kratie	2022	60	0	0	0	< 5.00
L28	KHM	Kratie	2022	120	0	0	0	< 5.00
L29	KHM	Kratie	2022	60	0	0	0	< 5.00
L30	KHM	Kratie	2022	60	0	0	0	< 5.00
L31	KHM	Kratie	2022	60	0	0	0	< 5.00
L32	KHM	Kratie	2022	60	0	0	0	< 5.00
L33	KHM	Tboung Khmum	2022	120	0	0	0	< 5.00
L34	KHM	Tboung Khmum	2022	60	0	0	0	< 5.00
L35	KHM	Tboung Khmum	2022	60	0	0	0	< 5.00
L36	KHM	Tboung Khmum	2022	120	0	0	0	< 5.00
L37	KHM	Tboung Khmum	2022	60	0	0	0	< 5.00
L38	KHM	Tboung Khmum	2022	120	0	0	0	< 5.00
L39	KHM	Tboung Khmum	2022	60	0	0	0	< 5.00
L40	KHM	Tboung Khmum	2022	60	0	0	0	< 5.00
L41	KHM	Tboung Khmum	2022	60	0	0	0	< 5.00
L42	KHM	Tboung Khmum	2022	60	0	0	0	< 5.00
L43	KHM	Tboung Khmum	2022	60	0	0	0	< 5.00
L44	KHM	Tboung Khmum	2022	60	0	0	0	< 5.00
L45	KHM	Tboung Khmum	2022	60	0	0	0	< 5.00
L46	KHM	Tboung Khmum	2022	120	0	0	0	< 5.00
L52	KHM	Kampong Thom	2022	60	0	0	0	< 5.00
L53	KHM	Kampong Thom	2022	60	0	0	0	< 5.00
L48	KHM	Kampong Thom	2022	60	0	0	0	< 5.00
L49	KHM	Kampong Thom	2022	60	0	0	0	< 5.00
L54	KHM	Kampong Thom	2022	60	0	0	0	< 5.00
L50	KHM	Kampong Thom	2022	60	0	0	0	< 5.00
L55	KHM	Kampong Thom	2022	58	0	0	0	< 5.00
L56	KHM	Kampong Thom	2022	60	0	0	0	< 5.00
L57	KHM	Preah Vihear	2022	60	0	0	0	< 5.00
L58	KHM	Preah Vihear	2022	60	0	0	0	< 5.00
L62	KHM	Kampong Thom	2022	59	0	0	0	< 5.00
F8	LAO	Attapeu	2022	60	2	3.3333	neg	7.95
F23	LAO	Bolikhamxai	2022	60	2	3.3333	neg	7.95
F30	LAO	Bolikhamxai	2022	60	2	3.3333	neg	7.95
F29	LAO	Bolikhamxai	2022	60	2	3.3333	neg	7.95
F32	LAO	Khammouan	2022	60	2	3.3333	neg	7.95
F39	LAO	Savannakhet	2022	60	2	3.3333	neg	7.95
F44	LAO	Salavan	2022	60	2	3.3333	neg	7.95
F46	LAO	Salavan	2022	60	2	3.3333	neg	7.95
F56	LAO	Attapeu	2022	60	2	3.3333	neg	7.95
F57	LAO	Attapeu	2022	60	2	3.3333	neg	7.95
F58	LAO	Attapeu	2022	86	2	2.3256	neg	5.56
F64	LAO	Sainyabuli	2022	120	2	1.6667	neg	3.99
F67	LAO	Sainyabuli	2022	60	2	3.3333	neg	7.95
F86	LAO	Vientiane Capital	2022	60	2	3.3333	neg	7.95
L51	KHM	Kampong Thom	2022	59	2	3.3898	neg	8.09
F4	LAO	Champasack	2022	60	3	5	neg	10.61
F43	LAO	Salavan	2022	60	3	5	neg	10.61
F47	LAO	Salavan	2022	60	3	5	neg	10.61
F72	LAO	Vientiane Capital	2022	60	3	5	neg	10.61
F100	LAO	Vientiane Capital	2022	60	3	5	neg	10.61
F45	LAO	Salavan	2022	60	4	6.6667	0.373632	13.09
F97	LAO	Vientiane Capital	2022	60	4	6.6667	0.373632	13.09
F27	LAO	Bolikhamxai	2022	60	5	8.3333	1.22	15.45
F31	LAO	Bolikhamxai	2022	60	5	8.3333	1.22	15.45
L59	KHM	Preah Vihear	2022	60	5	8.3333	1.22	15.45
F59	LAO	Attapeu	2022	60	6	10	2.28	17.72
F63	LAO	Sainyabuli	2022	60	6	10	2.28	17.72
F9	LAO	Champasack	2022	60	7	11.6667	3.41	19.93
F12	LAO	Champasack	2022	60	7	11.6667	3.41	19.93
F21	LAO	Salavan	2022	60	7	11.6667	3.41	19.93
F26	LAO	Bolikhamxai	2022	60	7	11.6667	3.41	19.93
F11	LAO	Champasack	2022	60	8	13.3333	4.59	22.08
F13	LAO	Champasack	2022	60	8	13.3333	4.59	22.08
F15	LAO	Champasack	2022	60	8	13.3333	4.59	22.08
F19	LAO	Salavan	2022	60	8	13.3333	4.59	22.08
F54	LAO	Attapeu	2022	120	8	6.6667	2.14	11.19
F10	LAO	Champasack	2022	60	9	15	5.81	24.19
F16	LAO	Champasack	2022	60	9	15	5.81	24.19
F24	LAO	Bolikhamxai	2022	60	9	15	5.81	24.19
F36	LAO	Savannakhet	2022	60	9	15	5.81	24.19
F53	LAO	Champasack	2022	60	9	15	5.81	24.19
L61	KHM	Kampong Thom	2022	60	9	15	5.81	24.19
F14	LAO	Champasack	2022	60	10	16.6667	7.08	26.26
F18	LAO	Salavan	2022	60	10	16.6667	7.08	26.26
F25	LAO	Bolikhamxai	2022	120	16	13.3333	7.17	19.5
F22	LAO	Salavan	2022	120	18	15	8.52	21.48
