# Supplementary material for: Ceratobasidium sp. is associated with cassava witches’ broom disease, a re-emerging threat to cassava cultivation in Southeast Asia
Source: Sci Rep. 2023 Dec 15;13:22500. doi: 10.1038/s41598-023-49735-5 (PMC10728180; doi:10.1038/s41598-023-49735-5)
Supplement: Supplementary file 3 — Supplementary Table 3. [file 41598_2023_49735_MOESM3_ESM.xlsx]

## Sheet: Sheet1
Supplementary Table 3. List of field-collected isolates from CWBD-affected samples in different years in SEA. None resulted positive for phytoplasma. All were Positive for Ceratobasidium sp. SVT=Stem Vascular Tissue, RVT=Root Vascular Tissue, TYL=Top Youngest Leaves, NA=Not Available.
Isolate name	Lab code	Cultivar name	Collection year	Country	Location	Sample collected	Coverage	GenBank
YBa-1	2-8	KM 94	2012	Vietnam	Yen Bai	SVT	6504.01	OQ863061
YBa-2	2-2-2	KM 94	2012	Vietnam	Yen Bai	SVT	57050.4	OQ863062
YBa-3	2-2-9	KM 94	2012	Vietnam	Yen Bai	SVT	1648.58	OQ863063
YBa-4	5-5	KM 94	2012	Vietnam	Yen Bai	SVT	14642.5	OQ863064
YBa-5	5-10	KM 94	2012	Vietnam	Yen Bai	SVT	1442.49	OQ863065
HBi-1	7-1	SC 205 (DU)	2012	Vietnam	Hoa Binh	petiole	23127	OQ863066
HBi-2	7-7-	SC 205 (DU)	2012	Vietnam	Hoa Binh	petiole	54809.1	OQ863067
DNa-1	10	KM 94	2012	Vietnam	Dong Nai	SVT	20873.7	OQ863068
DNa-2	16-1	KM 94	2012	Vietnam	Dong Nai	petiole	48697.2	OQ863069
DNa-3	9	KM 94	2012	Vietnam	Dong Nai	SVT	7971.73	OQ863070
Kra-1	3-4	NA	2013	Cambodia	Kratie	RVT	4366.97	OQ863071
KCh-1	6-6	NA	2013	Cambodia	Kampong Chan	RVT	1589.04	OQ863072
PVe-1	7-4	NA	2013	Cambodia	Prey Veng	RVT	1900.81	OQ863073
TNi-1	2-2	NA	2013	Vietnam	Tay Ninh	RVT	1498.1	OQ863074
TNi-2	2-3	NA	2013	Vietnam	Tay Ninh	RVT	48584.3	OQ863075
Min-1	B1	NA	2017	Philippines	Mindanao	NA	34028.7	OQ863076
Min-2	B3	NA	2017	Philippines	Mindanao	NA	56743.7	OQ863077
Min-3	B4	NA	2017	Philippines	Mindanao	NA	28305.8	OQ863078
Ray-1	13	HB 60	2017	Thailand	Rayong	RVT	31914.5	OQ863079
Ray-2	17	HB80	2017	Thailand	Rayong	RVT	2687.09	OQ863080
Ray-3	19	Rayong7	2017	Thailand	Rayong	RVT	37929.4	OQ863081
Ray-4	22	Rayong86-13	2017	Thailand	Rayong	RVT	10935	OQ863082
Sal-1	S58	NA	2020	Lao PDR	Salavan	TYL	1057.25	OQ863083
Sal-2	S59	NA	2020	Lao PDR	Salavan	TYL	1628.07	OQ863084
Vie-1	illu	NA	2022	Lao PDR	Vientiane	SVT	20.6424	OQ863085
Vie-2	Petiole	Rayong11	2022	Lao PDR	Vientiane	Petiole	20575.2
Vie-3	KU50	KU50	2023	Lao PDR	Vientiane	SVT	15082.9	OQ863086
Vie-4	R11	Rayong11	2023	Lao PDR	Vientiane	SVT	8756.14	OQ863087
