# Supplementary material for: Ceratobasidium sp. is associated with cassava witches’ broom disease, a re-emerging threat to cassava cultivation in Southeast Asia
Source: Sci Rep. 2023 Dec 15;13:22500. doi: 10.1038/s41598-023-49735-5 (PMC10728180; doi:10.1038/s41598-023-49735-5)
Supplement: Supplementary file 4 — Supplementary Table 4. [file 41598_2023_49735_MOESM4_ESM.xlsx]

## Sheet: Sheet1
Supplementary Table 4. Primers CWBD-CIAT-F2/ CWBD-CIAT-R2 decribed in the methods were used to examine whether Ceratobasidum sp. associated with cassava witches broom disease symptoms in stem vascular tissue (STV) in Vientiane, Lao PDR.
Location	Lat	Long	Collection date	FieldID	Sample 1D	Variety	Plant age (months)	Sample state	PCR results
Naphok	18.1442	102.744	2022-11-XX	A	1	Rayong11	9-10	Healthy	Negative
Naphok	18.1442	102.744	2022-11-XX	A	2	Rayong11	9-10	Healthy	Negative
Naphok	18.1442	102.744	2022-11-XX	A	3	Rayong11	9-10	Healthy	Negative
Naphok	18.1442	102.744	2022-11-XX	A	4	Rayong11	9-10	Diseased	Positive
Naphok	18.1442	102.744	2022-11-XX	A	5	Rayong11	9-10	Diseased	Positive
Naphok	18.1442	102.744	2022-11-XX	A	6	Rayong11	9-10	Diseased	Positive
Naphok	18.1442	102.744	2022-11-XX	A	H1	Rayong11	15	Healthy	Negative
Naphok	18.1442	102.744	2022-11-XX	A	H2	Rayong11	15	Healthy	Negative
Naphok	18.1442	102.744	2022-11-XX	A	H3	Rayong11	15	Healthy	Negative
Naphok	18.1442	102.744	2022-11-XX	A	H4	Rayong11	15	Healthy	Negative
Naphok	18.1442	102.744	2022-11-XX	A	H5	Rayong11	15	Healthy	Negative
Naphok	18.1442	102.744	2022-11-XX	A	H6	Rayong11	15	Healthy	Negative
Naphok	18.1442	102.744	2022-11-XX	A	H7	Rayong11	15	Healthy	Negative
Naphok	18.1442	102.744	2022-11-XX	A	D1	Rayong11	15	Diseased	Positive
Naphok	18.1442	102.744	2022-11-XX	A	D2	Rayong11	15	Diseased	Positive
Naphok	18.1442	102.744	2022-11-XX	A	D3	Rayong11	15	Diseased	Positive
Naphok	18.1442	102.744	2022-11-XX	A	D4	Rayong11	15	Diseased	Positive
Naphok	18.1442	102.744	2022-11-XX	A	D5	Rayong11	15	Diseased	Positive
Naphok	18.1442	102.744	2022-11-XX	A	D6	Rayong11	15	Diseased	Positive
Naphok	18.1442	102.744	2022-11-XX	A	D7	Rayong11	15	Diseased	Positive
Naphok	18.1442	102.744	2022-11-XX	A	D8	Rayong11	15	Diseased	Positive
Naphok	18.1442	102.744	2022-11-XX	A	D9	Rayong11	15	Diseased	Positive
Naphok	18.1442	102.744	2022-11-XX	A	D10	Rayong11	15	Diseased	Positive
Naphok	18.1442	102.744	2022-11-XX	A	D11	Rayong11	15	Diseased	Positive
Naphok	18.1442	102.744	2022-11-XX	A	D12	Rayong11	15	Diseased	Positive
Naphok	18.1442	102.744	2022-11-XX	A	D13	Rayong11	15	Diseased	Positive
Naphok	18.1442	102.744	2022-11-XX	A	D14	Rayong11	15	Diseased	Positive
Naphok	18.1442	102.744	2022-11-XX	A	D15	Rayong11	15	Diseased	Positive
Naphok	18.1442	102.744	2022-11-XX	A	D16	Rayong11	15	Diseased	Positive
Naphok	18.1442	102.744	2022-11-XX	A	D17	KU50	15	Diseased	Positive
Naphok	18.1463	102.74	2022-11-XX	B	h1	TMEB419	4.5	Healthy	Negative
Naphok	18.1463	102.74	2022-11-XX	B	h2	TMEB419	4.5	Healthy	Negative
Naphok	18.1463	102.74	2022-11-XX	B	h3	TMEB419	4.5	Healthy	Negative
Naphok	18.1463	102.74	2022-11-XX	B	h4	KU50	4.5	Healthy	Negative
Naphok	18.1463	102.74	2022-11-XX	B	h5	KU50	4.5	Healthy	Positive
Naphok	18.1463	102.74	2022-11-XX	B	h6	KU50	4.5	Healthy	Negative
Naphok	18.1463	102.74	2022-11-XX	B	h7	KU50	4.5	Healthy	Negative
Naphok	18.1463	102.74	2022-11-XX	B	h8	KU50	4.5	Healthy	Negative
Naphok	18.1463	102.74	2022-11-XX	B	h9	Rayong11	4.5	Healthy	Negative
Naphok	18.1463	102.74	2022-11-XX	B	h10	Rayong11	4.5	Healthy	Negative
Naphok	18.1463	102.74	2022-11-XX	B	Dg1	KU50	4.5	Diseased	Positive
Naphok	18.1463	102.74	2022-11-XX	B	Dg2	KU50	4.5	Diseased	Positive
Naphok	18.1463	102.74	2022-11-XX	B	Dg3	KU50	4.5	Diseased	Positive
Naphok	18.1463	102.74	2022-11-XX	B	Dg4	KU50	4.5	Diseased	Positive
Naphok	18.1463	102.74	2022-11-XX	B	Dg5	KU50	4.5	Diseased	Positive
Naphok	18.1463	102.74	2022-11-XX	B	Dg6	TMEB419	4.5	Diseased	Positive
Naphok	18.1463	102.74	2022-11-XX	B	Dg7	TMEB419	4.5	Other symptoms	Negative
Naphok	18.1463	102.74	2022-11-XX	B	Dg8	TMEB419	4.5	Diseased	Positive
Naphok	18.1463	102.74	2022-11-XX	B	Dg9	TMEB419	4.5	Diseased	Positive
Naphok	18.1463	102.74	2022-11-XX	B	Dg10	TMEB419	4.5	Diseased	Positive
Naphok	18.1463	102.74	2022-11-XX	B	Dg11	Rayong11	4.5	Other symptoms	Negative
Naphok	18.1463	102.74	2022-11-XX	B	Dg12	Rayong11	4.5	Other symptoms	Negative
Naphok	18.1463	102.74	2022-11-XX	B	Dg13	Rayong11	4.5	Diseased	Positive
Naphok	18.1463	102.74	2022-11-XX	B	Dg(-)14	Rayong11	4.5	Diseased	Positive
Vernkabao	18.2084	102.924	2023-02-XX	F1	F1-S1	Unknown	8	Healthy	Negative
Vernkabao	18.2084	102.924	2023-02-XX	F1	F1-S2	Unknown	8	Healthy	Negative
Vernkabao	18.2084	102.924	2023-02-XX	F1	F1-S3	Unknown	8	Healthy	Negative
Vernkabao	18.2084	102.924	2023-02-XX	F1	F1-S4	Unknown	8	Healthy	Negative
Vernkabao	18.2084	102.924	2023-02-XX	F1	F1-S5	Unknown	8	Healthy	Negative
Vernkabao	18.2084	102.924	2023-02-XX	F1	F1-S6	Unknown	8	Healthy	Negative
Vernkabao	18.2084	102.924	2023-02-XX	F1	F1-S7	Unknown	8	Healthy	Negative
Vernkabao	18.2084	102.924	2023-02-XX	F1	F1-S8	Unknown	8	Healthy	Negative
Vernkabao	18.2084	102.924	2023-02-XX	F1	F1-S9	Unknown	8	Healthy	Negative
Vernkabao	18.2084	102.924	2023-02-XX	F1	F1-S10	Unknown	8	Healthy	Negative
Vernkabao	18.2084	102.924	2023-02-XX	F1	F1-S11	Unknown	8	Healthy	Negative
Vernkabao	18.2084	102.924	2023-02-XX	F1	F1-S12	Unknown	8	Healthy	Negative
Vernkabao	18.2084	102.924	2023-02-XX	F1	F1-S13	Unknown	8	Healthy	Negative
Vernkabao	18.2084	102.924	2023-02-XX	F1	F1-S14	Unknown	8	Healthy	Negative
Vernkabao	18.2084	102.924	2023-02-XX	F1	F1-S15	Unknown	8	Healthy	Negative
Vernkabao	18.2084	102.924	2023-02-XX	F1	F1-S16	Unknown	8	Healthy	Negative
Vernkabao	18.2084	102.924	2023-02-XX	F1	F1-S17	Unknown	8	Healthy	Negative
Vernkabao	18.2084	102.924	2023-02-XX	F1	F1-S18	Unknown	8	Healthy	Negative
Vernkabao	18.2084	102.924	2023-02-XX	F1	F1-S19	Unknown	8	Healthy	Negative
Vernkabao	18.2084	102.924	2023-02-XX	F1	F1-S20	Unknown	8	Healthy	Negative
Vernkabao	18.2084	102.924	2023-02-XX	F1	F1-S21	Unknown	8	Healthy	Negative
Vernkabao	18.2084	102.924	2023-02-XX	F1	F1-S22	Unknown	8	Healthy	Negative
Vernkabao	18.2084	102.924	2023-02-XX	F1	F1-S23	Unknown	8	Healthy	Negative
Vernkabao	18.2084	102.924	2023-02-XX	F1	F1-S24	Unknown	8	Healthy	Negative
Vernkabao	18.2084	102.924	2023-02-XX	F1	F1-S25	Unknown	8	Healthy	Negative
Vernkabao	18.2084	102.924	2023-02-XX	F1	F1-S26	Unknown	8	Healthy	Negative
Vernkabao	18.2084	102.924	2023-02-XX	F1	F1-S27	Unknown	8	Healthy	Negative
Vernkabao	18.2084	102.924	2023-02-XX	F1	F1-S28	Unknown	8	Healthy	Negative
Vernkabao	18.2084	102.924	2023-02-XX	F1	F1-S29	Unknown	8	Unclear symptoms	Negative
Vernkabao	18.2084	102.924	2023-02-XX	F1	F1-S30	Unknown	8	Healthy	Negative
Vernkabao	18.2084	102.924	2023-02-XX	F1	F1-S31	Unknown	8	Healthy	Negative
Vernkabao	18.2084	102.924	2023-02-XX	F1	F1-S32	Unknown	8	Healthy	Negative
Vernkabao	18.2084	102.924	2023-02-XX	F1	F1-S33	Unknown	8	Healthy	Negative
Vernkabao	18.2084	102.924	2023-02-XX	F1	F1-S34	Unknown	8	Healthy	Negative
Vernkabao	18.2084	102.924	2023-02-XX	F1	F1-S35	Unknown	8	Unclear symptoms	Negative
Vernkabao	18.2084	102.924	2023-02-XX	F1	F1-S36	Unknown	8	Healthy	Negative
Vernkabao	18.2084	102.924	2023-02-XX	F1	F1-S37	Unknown	8	Healthy	Negative
Vernkabao	18.2084	102.924	2023-02-XX	F1	F1-S38	Unknown	8	Healthy	Negative
Vernkabao	18.2084	102.924	2023-02-XX	F1	F1-S39	Unknown	8	Healthy	Negative
Vernkabao	18.2084	102.924	2023-02-XX	F1	F1-S40	Unknown	8	Healthy	Negative
Vernkabao	18.2084	102.924	2023-02-XX	F1	F1-S41	Unknown	8	Healthy	Negative
Vernkabao	18.2084	102.924	2023-02-XX	F1	F1-S42	Unknown	8	Healthy	Negative
Vernkabao	18.2084	102.924	2023-02-XX	F1	F1-S43	Unknown	8	Healthy	Negative
Vernkabao	18.2084	102.924	2023-02-XX	F1	F1-S44	Unknown	8	Healthy	Negative
Vernkabao	18.2084	102.924	2023-02-XX	F1	F1-S45	Unknown	8	Healthy	Negative
Vernkabao	18.2084	102.924	2023-02-XX	F1	F1-S46	Unknown	8	Healthy	Negative
Vernkabao	18.2084	102.924	2023-02-XX	F1	F1-S47	Unknown	8	Healthy	Negative
Vernkabao	18.2084	102.924	2023-02-XX	F1	F1-S48	Unknown	8	Healthy	Negative
Vernkabao	18.2084	102.924	2023-02-XX	F1	F1-S49	Unknown	8	Healthy	Negative
Vernkabao	18.2084	102.924	2023-02-XX	F1	F1-S50	Unknown	8	Healthy	Negative
Vernkabao	18.2084	102.924	2023-02-XX	F1	F1-S51	Unknown	8	Healthy	Negative
Vernkabao	18.2084	102.924	2023-02-XX	F1	F1-S52	Unknown	8	Healthy	Negative
Vernkabao	18.2084	102.924	2023-02-XX	F1	F1-S53	Unknown	8	Healthy	Negative
Vernkabao	18.2084	102.924	2023-02-XX	F1	F1-S54	Unknown	8	Healthy	Negative
Vernkabao	18.2084	102.924	2023-02-XX	F1	F1-S55	Unknown	8	Healthy	Negative
Vernkabao	18.2084	102.924	2023-02-XX	F1	F1-S56	Unknown	8	Healthy	Negative
Vernkabao	18.2084	102.924	2023-02-XX	F1	F1-S57	Unknown	8	Healthy	Negative
Vernkabao	18.2084	102.924	2023-02-XX	F1	F1-S58	Unknown	8	Healthy	Negative
Vernkabao	18.2084	102.924	2023-02-XX	F1	F1-S59	Unknown	8	Healthy	Negative
Vernkabao	18.2084	102.924	2023-02-XX	F1	F1-S60	Unknown	8	Healthy	Negative
Marknowdong	18.0391	102.969	2023-02-XX	F2	F2-S1	Unknown	12	Diseased	Positive
Marknowdong	18.0391	102.969	2023-02-XX	F2	F2-S2	Unknown	12	Diseased	Positive
Marknowdong	18.0391	102.969	2023-02-XX	F2	F2-S3	Unknown	12	Diseased	Positive
Marknowdong	18.0391	102.969	2023-02-XX	F2	F2-S4	Unknown	12	Healthy	Negative
Marknowdong	18.0391	102.969	2023-02-XX	F2	F2-S5	Unknown	12	Diseased	Positive
Marknowdong	18.0391	102.969	2023-02-XX	F2	F2-S6	Unknown	12	Healthy	Negative
Marknowdong	18.0391	102.969	2023-02-XX	F2	F2-S7	Unknown	12	Healthy	Negative
Marknowdong	18.0391	102.969	2023-02-XX	F2	F2-S8	Unknown	12	Diseased	Positive
Marknowdong	18.0391	102.969	2023-02-XX	F2	F2-S9	Unknown	12	Healthy	Negative
Marknowdong	18.0391	102.969	2023-02-XX	F2	F2-S10	Unknown	12	Healthy	Negative
Marknowdong	18.0391	102.969	2023-02-XX	F2	F2-S11	Unknown	12	Healthy	Negative
Marknowdong	18.0391	102.969	2023-02-XX	F2	F2-S12	Unknown	12	Diseased	Positive
Marknowdong	18.0391	102.969	2023-02-XX	F2	F2-S13	Unknown	12	Healthy	Negative
Marknowdong	18.0391	102.969	2023-02-XX	F2	F2-S14	Unknown	12	Diseased	Positive
Marknowdong	18.0391	102.969	2023-02-XX	F2	F2-S15	Unknown	12	Other symptoms	Negative
Marknowdong	18.0391	102.969	2023-02-XX	F2	F2-S16	Unknown	12	Healthy	Negative
Marknowdong	18.0391	102.969	2023-02-XX	F2	F2-S17	Unknown	12	Diseased	Positive
Marknowdong	18.0391	102.969	2023-02-XX	F2	F2-S18	Unknown	12	Healthy	Negative
Marknowdong	18.0391	102.969	2023-02-XX	F2	F2-S19	Unknown	12	Healthy	Negative
Marknowdong	18.0391	102.969	2023-02-XX	F2	F2-S20	Unknown	12	Unclear symptoms	Negative
Marknowdong	18.0391	102.969	2023-02-XX	F2	F2-S21	Unknown	12	Healthy	Negative
Marknowdong	18.0391	102.969	2023-02-XX	F2	F2-S22	Unknown	12	Healthy	Negative
Marknowdong	18.0391	102.969	2023-02-XX	F2	F2-S23	Unknown	12	Healthy	Negative
Marknowdong	18.0391	102.969	2023-02-XX	F2	F2-S24	Unknown	12	Healthy	Negative
Marknowdong	18.0391	102.969	2023-02-XX	F2	F2-S25	Unknown	12	Healthy	Negative
Marknowdong	18.0391	102.969	2023-02-XX	F2	F2-S26	Unknown	12	Healthy	Negative
Marknowdong	18.0391	102.969	2023-02-XX	F2	F2-S27	Unknown	12	Unclear symptoms	Negative
Marknowdong	18.0391	102.969	2023-02-XX	F2	F2-S28	Unknown	12	Healthy	Negative
Marknowdong	18.0391	102.969	2023-02-XX	F2	F2-S29	Unknown	12	Healthy	Negative
Marknowdong	18.0391	102.969	2023-02-XX	F2	F2-S30	Unknown	12	Unclear symptoms	Negative
Marknowdong	18.0391	102.969	2023-02-XX	F2	F2-S31	Unknown	12	Healthy	Negative
Marknowdong	18.0391	102.969	2023-02-XX	F2	F2-S32	Unknown	12	Healthy	Negative
Marknowdong	18.0391	102.969	2023-02-XX	F2	F2-S33	Unknown	12	Healthy	Negative
Marknowdong	18.0391	102.969	2023-02-XX	F2	F2-S34	Unknown	12	Healthy	Negative
Marknowdong	18.0391	102.969	2023-02-XX	F2	F2-S35	Unknown	12	Healthy	Negative
Marknowdong	18.0391	102.969	2023-02-XX	F2	F2-S36	Unknown	12	Healthy	Negative
Marknowdong	18.0391	102.969	2023-02-XX	F2	F2-S37	Unknown	12	Healthy	Negative
Marknowdong	18.0391	102.969	2023-02-XX	F2	F2-S38	Unknown	12	Healthy	Negative
Marknowdong	18.0391	102.969	2023-02-XX	F2	F2-S39	Unknown	12	Healthy	Negative
Marknowdong	18.0391	102.969	2023-02-XX	F2	F2-S40	Unknown	12	Healthy	Negative
Marknowdong	18.0391	102.969	2023-02-XX	F2	F2-S41	Unknown	12	Healthy	Negative
Marknowdong	18.0391	102.969	2023-02-XX	F2	F2-S42	Unknown	12	Healthy	Negative
Marknowdong	18.0391	102.969	2023-02-XX	F2	F2-S43	Unknown	12	Healthy	Negative
Marknowdong	18.0391	102.969	2023-02-XX	F2	F2-S44	Unknown	12	Healthy	Negative
Marknowdong	18.0391	102.969	2023-02-XX	F2	F2-S45	Unknown	12	Healthy	Negative
Marknowdong	18.0391	102.969	2023-02-XX	F2	F2-S46	Unknown	12	Healthy	Negative
Marknowdong	18.0391	102.969	2023-02-XX	F2	F2-S47	Unknown	12	Healthy	Negative
Marknowdong	18.0391	102.969	2023-02-XX	F2	F2-S48	Unknown	12	Healthy	Negative
Marknowdong	18.0391	102.969	2023-02-XX	F2	F2-S49	Unknown	12	Healthy	Negative
Marknowdong	18.0391	102.969	2023-02-XX	F2	F2-S50	Unknown	12	Healthy	Negative
Marknowdong	18.0391	102.969	2023-02-XX	F2	F2-S51	Unknown	12	Healthy	Negative
Marknowdong	18.0391	102.969	2023-02-XX	F2	F2-S52	Unknown	12	Healthy	Negative
Marknowdong	18.0391	102.969	2023-02-XX	F2	F2-S53	Unknown	12	Healthy	Negative
Marknowdong	18.0391	102.969	2023-02-XX	F2	F2-S54	Unknown	12	Healthy	Negative
Marknowdong	18.0391	102.969	2023-02-XX	F2	F2-S55	Unknown	12	Healthy	Negative
Marknowdong	18.0391	102.969	2023-02-XX	F2	F2-S56	Unknown	12	Healthy	Negative
Marknowdong	18.0391	102.969	2023-02-XX	F2	F2-S57	Unknown	12	Healthy	Negative
Marknowdong	18.0391	102.969	2023-02-XX	F2	F2-S58	Unknown	12	Healthy	Negative
Marknowdong	18.0391	102.969	2023-02-XX	F2	F2-S59	Unknown	12	Diseased	Positive
Marknowdong	18.0391	102.969	2023-02-XX	F2	F2-S60	Unknown	12	Diseased	Negative
*SVT denoted Stem vascular tissue
